# Supplementary material for: Clinical Characteristics and Prognosis of Patients with Multi-Vessel Coronary Spasm in Comparison with Those in Patients with Single-Vessel Coronary Spasm
Source: J Cardiovasc Dev Dis. 2022 Jun 28;9(7):204. doi: 10.3390/jcdd9070204 (PMC9322607; doi:10.3390/jcdd9070204)
Supplement: Supplementary file 1 [file jcdd-09-00204-s001.zip]

Archive with 1 entries (1 files):
- jcdd-1775218-supplementary.pdf
